# Supplementary material for: Design, Fabrication, and Characterization of a Novel Optical Six-Axis Distributed Force and Displacement Tactile Sensor for Dexterous Robotic Manipulation
Source: Sensors (Basel). 2023 Dec 5;23(24):9640. doi: 10.3390/s23249640 (PMC10748078; doi:10.3390/s23249640)
Supplement: Supplementary file 1 [file sensors-23-09640-s001.zip]

Archive with 1 entries (1 files):
- Video S1-Real time demonstration of sensor.mpg
